# Supplementary material for: Non-linear relationships between daily temperature extremes and US agricultural yields uncovered by global gridded meteorological datasets
Source: Nat Commun. 2024 May 31;15:4638. doi: 10.1038/s41467-024-48388-w (PMC11143199; doi:10.1038/s41467-024-48388-w)
Supplement: Supplementary file 5 — Supplementary Dataset 1 [file 41467_2024_48388_MOESM5_ESM.csv]

	m1	m2	m3	m4	m5	m6
PRISM
Degree days 10 - 29C	0.2865*** (0.0640)	0.2865** (0.0908)	0.2865** (0.1090)	0.2630*** (0.0664)	0.2630* (0.1097)	0.2630** (0.0943)
Degree days above 29C	-5.926*** (0.5910)	-5.926*** (0.3924)	-5.926*** (0.8827)	-5.655*** (0.5902)	-5.655*** (0.5196)	-5.655*** (0.9501)
Precip	0.8643*** (0.1665)	0.8643*** (0.1736)	0.8643*** (0.0827)	0.7256*** (0.1863)	0.7256*** (0.1699)	0.7256*** (0.2053)
Precip squared	-0.5991*** (0.1137)	-0.5991*** (0.1063)	-0.5991*** (0.0878)	-0.5157*** (0.1272)	-0.5157*** (0.1095)	-0.5157*** (0.1522)
ERA5-Land
Degree days 10 - 27C	0.2227** (0.0668)	0.2227* (0.0957)	0.2227. (0.1188)	0.2250** (0.0770)	0.2250. (0.1268)	0.2250. (0.1280)
Degree days above 27C	-3.764*** (0.4179)	-3.764*** (0.2855)	-3.764*** (0.5594)	-3.112*** (0.3990)	-3.112*** (0.3600)	-3.112*** (0.6218)
Precip	0.5360* (0.2393)	0.5360* (0.2559)	0.5360 (0.3968)	0.9171*** (0.2489)	0.9171*** (0.2396)	0.9171*** (0.1722)
Precip squared	-0.4672** (0.1593)	-0.0833952	-0.4672. (0.2822)	-0.6580*** (0.1638)	-0.6580*** (0.1584)	-0.6580*** (0.1459)
GMFD
Degree days 10 - 28C	0.3419*** (0.0518)	0.3419** (0.0990)	0.3419*** (0.0663)	0.3376*** (0.0670)	0.3376** (0.1209)	0.3376** (0.1036)
Degree days above 28C	-4.591*** (0.4191)	-4.591*** (0.3599)	-4.591*** (0.5258)	-4.056*** (0.4116)	-4.056*** (0.4728)	-4.056*** (0.5465)
Precip	0.8025*** (0.1462)	0.8025*** (0.1709)	0.8025*** (0.1268)	0.8654*** (0.2050)	0.8654*** (0.1836)	0.8654*** (0.2256)
Precip squared	-0.4734*** (0.0842)	-0.4734*** (0.0909)	-0.4734*** (0.0894)	-0.4857*** (0.1142)	-0.4857*** (0.1016)	-0.4857*** (0.1328)
Fixed-Effects:	-------------------	-------------------	-------------------	-------------------	-------------------	-------------------
County	Yes	Yes	Yes	Yes	Yes	Yes
State Quadratic Trends	Yes	Yes	Yes	No	No	No
Year FE	No	No	No	Yes	Yes	Yes
_______________	___________________	___________________	___________________	___________________	___________________	___________________
S.E. Clustering	State	Year	Conley (1000km)	State	Year	Conley (1000km)
