# Supplementary material for: Non-linear relationships between daily temperature extremes and US agricultural yields uncovered by global gridded meteorological datasets
Source: Nat Commun. 2024 May 31;15:4638. doi: 10.1038/s41467-024-48388-w (PMC11143199; doi:10.1038/s41467-024-48388-w)
Supplement: Supplementary file 6 — Supplementary Dataset 2 [file 41467_2024_48388_MOESM6_ESM.csv]

	m1	m2	m3	m4	m5	m6
PRISM
Degree days 10 - 30C	0.3858*** (0.0482)	0.3858*** (0.0605)	0.3858*** (0.0926)	0.3810*** (0.0601)	0.3810*** (0.0919)	0.3810*** (0.0854)
Degree days above 30C	-5.916*** (0.3902)	-5.916*** (0.2870)	-5.916*** (0.5437)	-5.898*** (0.5115)	-5.898*** (0.3522)	-5.898*** (0.7893)
Precip	1.065*** (0.0962)	1.065*** (0.1528)	1.065*** (0.0653)	1.203*** (0.1237)	1.203*** (0.1390)	1.203*** (0.1019)
Precip squared	-0.6288*** (0.0516)	-0.6288*** (0.0892)	-0.6288*** (0.0492)	-0.7034*** (0.0674)	-0.7034*** (0.0842)	-0.7034*** (0.0679)
ERA5-Land
Degree days 10 - 28C	0.3913*** (0.0579)	0.3913*** (0.0676)	0.3913*** (0.1141)	0.4562*** (0.0823)	0.4562*** (0.1133)	0.4562*** (0.1199)
Degree days above 28C	-3.825*** (0.2562)	-3.825*** (0.2178)	-3.825*** (0.2248)	-3.640*** (0.4151)	-3.640*** (0.2610)	-3.640*** (0.4912)
Precip	0.8982*** (0.1854)	0.8982*** (0.2331)	0.8982*** (0.2333)	1.052*** (0.1930)	1.052*** (0.2025)	1.052*** (0.1877)
Precip squared	-0.6036*** (0.1131)	-0.6036*** (0.1391)	-0.6036*** (0.1410)	-0.7045*** (0.1182)	-0.7045*** (0.1267)	-0.7045*** (0.1041)
GMFD
Degree days 10 - 29C	0.4148*** (0.0421)	0.4148*** (0.0662)	0.4148*** (0.0699)	0.4189*** (0.0569)	0.4189*** (0.0986)	0.4189*** (0.0741)
Degree days above 29C	-4.557*** (0.2980)	-4.557*** (0.2804)	-4.557*** (0.3451)	-4.473*** (0.4220)	-4.473*** (0.3155)	-4.473*** (0.4780)
Precip	0.8670*** (0.0978)	0.8670*** (0.1627)	0.8670*** (0.0998)	1.055*** (0.1248)	1.055*** (0.1627)	1.055*** (0.1324)
Precip squared	-0.4350*** (0.0485)	-0.4350*** (0.0833)	-0.4350*** (0.0482)	-0.5301*** (0.0611)	-0.5301*** (0.0838)	-0.5301*** (0.0645)
Fixed-Effects:	-------------------	-------------------	-------------------	-------------------	-------------------	-------------------
County	Yes	Yes	Yes	Yes	Yes	Yes
State Quadratic Trends	Yes	Yes	Yes	No	No	No
Year FE	No	No	No	Yes	Yes	Yes
_______________	___________________	___________________	___________________	___________________	___________________	___________________
S.E. Clustering	State	Year	Conley (1000km)	State	Year	Conley (1000km)
